# Supplementary material for: Adaptive Evolution Is Substantially Impeded by Hill–Robertson Interference in Drosophila
Source: Mol Biol Evol. 2015 Oct 22;33(2):442–55. doi: 10.1093/molbev/msv236 (PMC4794616; doi:10.1093/molbev/msv236)
Supplement: Supplementary Data [file supp_msv236_Supplementary_Tables.xls]

## Sheet: Tables S1
	Table S1 A								Table S1 B								Table S1 C								Table S1 D
	Figure 1 A, Supplementary Figure 1 and Supplementary Figure 2 A datapoints								Figure 1 B and Supplementary Figure 2 B datapoints								Figure 1 C and Supplementary Figure 2 C datapoints								Figure 1 D and Supplementary Figure 2 D datapoints
	cM/Mb								cM/Mb								cM/Mb								cM/Mb
	min	max	mean	Ka+	ωA	L	n		min	max	mean	Ka+	ωA	L	n		min	max	mean	Ka+	ωA	L	n		min	max	mean	Ka+	ωA	L	n
1	0	0	0	-0.00211154	-0.009155	114791	136	1	0	0	0	-0.00509713	-0.015789	129846	138	1	0	0	0	-0.00763836	-0.031867	118332	137	1	0	0	0	-0.00936942	-0.034417	208398	140
2	0	0	0	-0.00474909	-0.019504	115374	136	2	0	0.0692259	0.000501637	-0.00534395	-0.015735	128062	138	2	0	0.108814	0.0494801	-0.00585435	-0.025182	106811	137	2	0	0.138452	0.0651937	-0.00707178	-0.026264	268304	140
3	0	0.108814	0.0548599	-0.0122497	-0.053016	105138	136	3	0.0692259	0.138452	0.112353	0.0046524	0.015126	110844	138	3	0.108814	0.207678	0.128429	0.00543372	0.024842	127999	137	3	0.138452	0.326442	0.231105	0.00977129	0.0369	244031	140
4	0.108814	0.207678	0.127109	0.00508782	0.023234	128796	136	4	0.138452	0.325393	0.224098	0.00221233	0.007033	132743	138	4	0.207678	0.23455	0.220335	-0.00677574	-0.030831	120290	137	4	0.326442	0.542321	0.423579	0.00366187	0.013886	220761	140
5	0.207678	0.23455	0.219249	-0.00992959	-0.044987	115492	136	5	0.325393	0.435257	0.371051	0.00889774	0.028649	123901	138	5	0.23455	0.351825	0.324457	0.00955962	0.046384	114183	137	5	0.542321	0.759249	0.61304	-0.000724917	-0.002658	210952	140
6	0.23455	0.351825	0.314141	0.00941769	0.046063	123693	136	6	0.435257	0.544071	0.525625	0.00885731	0.027463	131841	138	6	0.351825	0.542321	0.43988	0.00736229	0.034171	118101	137	6	0.759249	0.938201	0.8247	0.00838109	0.030227	255997	140
7	0.351825	0.484581	0.414953	0.00993689	0.045476	108468	136	7	0.544071	0.761699	0.670751	0.0128845	0.038589	122961	138	7	0.542321	0.553807	0.544186	-0.00148439	-0.006776	122771	137	7	0.938201	1.08814	1.02813	0.0144895	0.052899	223914	140
8	0.484581	0.544071	0.535914	0.000383375	0.001717	136295	136	8	0.761699	0.938201	0.840434	0.0018033	0.005619	133221	138	8	0.553807	0.692259	0.649838	0.011814	0.053266	111187	137	8	1.08814	1.30157	1.20491	0.0119674	0.046749	242443	140
9	0.544071	0.652885	0.621921	0.0100716	0.046327	114090	136	9	0.938201	1.08464	1.00899	0.00542115	0.016708	120963	138	9	0.692259	0.83071	0.758698	0.00842351	0.040596	132883	137	9	1.30157	1.41003	1.34878	0.00540278	0.019739	212586	140
10	0.652885	0.761699	0.733127	0.00798801	0.03972	120557	136	10	1.08464	1.19696	1.13888	0.00789986	0.025248	138929	138	10	0.83071	0.938201	0.877712	0.0118715	0.055287	116060	137	10	1.41003	1.52458	1.46976	0.00839151	0.032199	242854	140
11	0.761699	0.899936	0.84588	0.0105276	0.049889	122711	136	11	1.19696	1.31529	1.29407	-0.00164539	-0.005141	120813	138	11	0.938201	1.05548	0.990326	0.00991337	0.046679	114542	137	11	1.52458	1.73543	1.62608	0.0144096	0.053907	201795	140
12	0.899936	0.979327	0.946516	0.016068	0.07334	101640	136	12	1.31529	1.41458	1.39508	0.0120576	0.038	136303	138	12	1.05548	1.17275	1.09498	0.0094746	0.048117	144004	137	12	1.73543	1.8764	1.81459	0.012652	0.049496	202244	140
13	0.979327	1.08814	1.06389	0.00806805	0.038577	145753	136	13	1.41458	1.52458	1.49076	0.00544929	0.017396	128471	138	13	1.17275	1.29003	1.2116	0.0083236	0.038544	124429	137	13	1.8764	2.146	2.00498	0.015468	0.059318	318679	140
14	1.08814	1.19696	1.15543	0.00800515	0.039205	132556	136	14	1.52458	1.64185	1.6244	0.012367	0.041094	133210	138	14	1.30157	1.31529	1.30482	0.0124244	0.057682	107211	137	14	2.16928	2.3455	2.22575	0.00762434	0.029197	208024	140
15	1.19696	1.30577	1.27351	0.0135761	0.063369	114184	136	15	1.64185	1.84984	1.76196	0.0116743	0.036606	118447	138	15	1.31529	1.41003	1.37024	0.0121388	0.057469	141144	137	15	2.3455	2.49468	2.38908	0.0172286	0.06494	198791	140
16	1.30577	1.38452	1.31757	0.00989498	0.047625	119287	136	16	1.84984	1.95236	1.8771	0.00805897	0.025097	142396	138	16	1.41003	1.45374	1.42638	0.0108513	0.051418	117555	137	16	2.49468	2.76903	2.63102	0.0179056	0.067893	229688	140
17	1.38452	1.41458	1.4074	0.0129393	0.057776	132367	136	17	1.95236	2.146	2.02095	-0.000572349	-0.001803	119106	138	17	1.45374	1.52458	1.51039	0.0137683	0.074072	130746	137	17	2.76903	2.93798	2.88031	0.0272804	0.102902	177964	140
18	1.41458	1.52297	1.45716	0.012042	0.062775	116729	136	18	2.146	2.22823	2.19096	0.0122819	0.039731	126241	138	18	1.52458	1.63221	1.59996	0.0101989	0.050899	118219	137	18	2.97671	3.25393	3.11439	0.0123631	0.051072	207779	140
19	1.52297	1.59219	1.52614	0.0139087	0.074866	125739	136	19	2.22823	2.38621	2.32439	0.0118797	0.037115	130465	138	19	1.63221	1.73543	1.65067	0.0130548	0.069468	120723	137	19	3.25393	3.48205	3.3355	0.0152506	0.058168	198777	140
20	1.59219	1.64185	1.62815	0.0104412	0.05265	123410	136	20	2.38621	2.60314	2.44888	0.0126486	0.039265	126684	138	20	1.73543	1.84389	1.77202	0.00682821	0.033205	104528	137	20	3.48205	3.7528	3.62441	0.0131878	0.052066	234081	140
21	1.64185	1.73543	1.66905	0.015291	0.0773	116545	136	21	2.60314	2.72035	2.65879	0.00766187	0.025718	118109	138	21	1.84389	1.8764	1.86005	0.0068057	0.032771	127621	137	21	3.7528	4.2301	4.00796	0.0162111	0.063597	224382	140
22	1.73543	1.84984	1.78814	0.00554281	0.027467	104793	136	22	2.72035	2.93188	2.82437	0.0194636	0.05907	108985	138	22	1.8764	2.00755	1.94683	0.0126142	0.067834	116892	137	22	4.2301	5.04283	4.5427	0.01288	0.047556	227171	140
23	1.84984	1.8764	1.86283	0.00909066	0.043345	127121	136	23	2.93188	3.14546	3.02684	0.00902654	0.027566	125072	138	23	2.00755	2.16928	2.08592	0.00979026	0.049525	139737	137	23	5.09782	6.39939	5.67883	0.0243129	0.091204	197748	140
24	1.8764	2.00755	1.952	0.0134721	0.072737	109815	136	24	3.14546	3.2837	3.21471	0.0126232	0.039662	129309	138	24	2.16928	2.22823	2.19485	0.0129077	0.067302	127364	137
25	2.00755	2.146	2.08338	0.0103717	0.051124	134704	136	25	3.2837	3.53052	3.38891	0.0151604	0.047722	122147	138	25	2.22823	2.3455	2.29021	0.0141449	0.070627	115443	137
26	2.16928	2.22823	2.19143	0.0132033	0.070254	132478	136	26	3.53052	3.69968	3.62084	0.0159574	0.050619	115064	138	26	2.3455	2.39391	2.37571	0.0101091	0.051393	133602	137		min: minimum recombination rate estimate in this bin
27	2.22823	2.3455	2.27806	0.0148285	0.075252	116149	136	27	3.69968	4.2219	3.89085	0.0153772	0.048831	115405	138	27	2.39391	2.60314	2.50016	0.0115429	0.060718	118176	137		max: maximum recombination rate estimate in this bin
28	2.3455	2.39391	2.3677	0.0083477	0.042059	134211	136	28	4.2219	4.49968	4.31799	0.0123808	0.038559	130649	138	28	2.60314	2.72035	2.65405	0.0102125	0.051669	106677	137		mean: average recombination rate estimate in this bin
29	2.39391	2.58005	2.45639	0.0103205	0.054993	119058	136	29	4.49968	5.46884	4.99039	0.0123686	0.04014	122529	138	29	2.72035	2.82917	2.78376	0.0124994	0.061206	111333	137		Ka+: estimated adaptive nonsynonymous substitution rate in this bin
30	2.58005	2.7116	2.62442	0.0118938	0.060362	110511	136	30	5.51193	6.83324	6.21157	0.013596	0.043062	128210	138	30	2.82917	2.97671	2.9198	0.0137805	0.066597	109254	137		ωA: estimated adaptive nonsynonymous substitution rate relative to the neutral substitution rate in this bin
31	2.7116	2.82007	2.75155	0.0105444	0.05256	99716	136	31	6.83324	10.2029	8.02917	0.0156899	0.047963	118724	138	31	2.97671	3.14546	3.08771	0.0107735	0.054011	120458	137		L: number of nonsynonymous sites in this bin
32	2.82007	2.93798	2.88085	0.0162638	0.076953	115110	136									32	3.14546	3.2837	3.20365	0.0107508	0.056822	129867	137		n: number of genes in this bin
33	2.93798	3.11516	3.01174	0.00923846	0.045963	115488	136									33	3.2837	3.40098	3.33663	0.0134703	0.064387	118383	137
34	3.11516	3.18439	3.15218	0.0143566	0.073629	115068	136		min: minimum recombination rate estimate in this bin							34	3.40098	3.59087	3.51729	0.0105726	0.05642	109178	137
35	3.18439	3.36239	3.27144	0.011298	0.058863	121264	136		max: maximum recombination rate estimate in this bin							35	3.59087	3.7528	3.65699	0.0142416	0.070949	98966	137
36	3.36239	3.51825	3.4085	0.0135258	0.067036	114897	136		mean: average recombination rate estimate in this bin							36	3.7528	3.98735	3.87342	0.0148009	0.075148	115688	137
37	3.51825	3.63553	3.58492	0.0141849	0.073716	107958	136		Ka+: estimated adaptive nonsynonymous substitution rate in this bin							37	3.98735	4.24375	4.17149	0.0153766	0.080057	129103	137
38	3.63553	3.80849	3.71682	0.0148877	0.0725	109359	136		ωA: estimated adaptive nonsynonymous substitution rate relative to the neutral substitution rate in this bin							38	4.24375	4.80828	4.44	0.0154014	0.076961	114576	137
39	3.80849	4.12164	3.95617	0.0119108	0.064015	117488	136		L: number of nonsynonymous sites in this bin							39	4.80828	5.39465	5.09227	0.0113828	0.059959	123263	137
40	4.12164	4.33857	4.24202	0.0148801	0.076069	121608	136		n: number of genes in this bin							40	5.39465	6.33285	5.77369	0.0115156	0.064812	121928	137
41	4.33857	4.89664	4.56392	0.0151976	0.076684	116871	136									41	6.33285	7.48403	6.82015	0.0171342	0.080506	104098	137
42	4.89664	5.51193	5.1994	0.0112245	0.060957	111801	136									42	7.48403	14.7987	8.54381	0.013268	0.072026	117681	137
43	5.51193	6.50723	5.91312	0.0116614	0.064869	123246	136
44	6.50723	7.48403	6.92441	0.0159697	0.075789	106733	136
45	7.48403	14.7987	8.64571	0.0135051	0.073497	115271	136										min: minimum recombination rate estimate in this bin
																	max: maximum recombination rate estimate in this bin
																	mean: average recombination rate estimate in this bin
	min: minimum recombination rate estimate in this bin																Ka+: estimated adaptive nonsynonymous substitution rate in this bin
	max: maximum recombination rate estimate in this bin																ωA: estimated adaptive nonsynonymous substitution rate relative to the neutral substitution rate in this bin
	mean: average recombination rate estimate in this bin																L: number of nonsynonymous sites in this bin
	Ka+: estimated adaptive nonsynonymous substitution rate in this bin																n: number of genes in this bin
	ωA: estimated adaptive nonsynonymous substitution rate relative to the neutral substitution rate in this bin
	L: number of nonsynonymous sites in this bin
	n: number of genes in this bin

## Sheet: Table S2
	Table S2 A								Table S2 B
	Supplementary Figure 3 A-B datapoints								Supplementary Figure 3 C-D datapoints
	cM/Mb								cM/Mb
	min	max	mean	Ka+	ωA	L	n		min	max	mean	Ka+	ωA	L	n
1	0	0	0	-0.00180561	-0.007629	297960	348	1	0	0	0	-0.00591759	-0.017847	257502	275
2	0.0692259	0.435257	0.231792	0.00387272	0.017781	498371	579	2	0.0692259	0.433857	0.227949	0.00586419	0.018851	353366	400
3	0.435257	0.870513	0.664066	0.00744771	0.034873	516616	579	3	0.433857	0.899936	0.653096	0.00952698	0.029297	375819	400
4	0.870513	1.30577	1.11577	0.010942	0.052082	526242	579	4	0.899936	1.30577	1.11225	0.0037549	0.01183	360582	400
5	1.30577	1.63221	1.4537	0.0116737	0.057837	529669	579	5	1.30577	1.63221	1.46344	0.0103322	0.033033	385864	400
6	1.63221	1.95865	1.78323	0.0106277	0.05335	489893	579	6	1.63221	2.00755	1.81892	0.00665434	0.020844	375589	400
8	1.95865	2.39391	2.21231	0.0123183	0.062813	545117	579	7	2.00755	2.39391	2.24206	0.00994297	0.031696	371839	400
7	2.39391	2.93798	2.69024	0.0121075	0.060492	475204	579	8	2.39391	2.93798	2.70607	0.0140249	0.043832	335451	400
9	2.93798	3.57932	3.26498	0.011644	0.059808	499653	579	9	2.93798	3.57932	3.25885	0.012266	0.038793	361908	400
10	3.57932	4.691	4.01315	0.0158271	0.080723	483600	579	10	3.57932	4.5555	3.98307	0.0152315	0.047378	350387	400
11	4.78782	14.7987	6.56162	0.0136041	0.07165	488404	579	11	4.5555	10.2029	6.43378	0.014501	0.046129	358732	400
	min: minimum recombination rate estimate in this bin								min: minimum recombination rate estimate in this bin
	max: maximum recombination rate estimate in this bin								max: maximum recombination rate estimate in this bin
	mean: average recombination rate estimate in this bin								mean: average recombination rate estimate in this bin
	Ka+: estimated adaptive nonsynonymous substitution rate in this bin								Ka+: estimated adaptive nonsynonymous substitution rate in this bin
	ωA: estimated adaptive nonsynonymous substitution rate relative to the neutral substitution rate in this bin								ωA: estimated adaptive nonsynonymous substitution rate relative to the neutral substitution rate in this bin
	L: number of nonsynonymous sites in this bin								L: number of nonsynonymous sites in this bin
	n: number of genes in this bin								n: number of genes in this bin

## Sheet: Table S3
	Table S3
	Supplementary Figure 5 A-B datapoints
	cM/Mb			Fop
	min	max	mean	min	max	mean	category	Ka+	ωA	L	n
1	0	0.108814	0.0180866	0.565	0.839	0.634013	high	-0.00623226	-0.028547	90818	136
2	0.108814	0.415355	0.234767	0.5645	0.829	0.638422	high	0.00221161	0.011868	93778	136
3	0.415355	0.692259	0.549087	0.5645	0.83	0.624489	high	0.00172813	0.009085	113385	136
4	0.692259	1.08464	0.887043	0.564333	0.841	0.637001	high	0.00459358	0.025956	100401	136
5	1.08464	1.31529	1.22698	0.564167	0.821	0.633153	high	0.00584323	0.034909	107143	136
6	1.31529	1.52458	1.44402	0.564	0.83	0.62494	high	0.00815726	0.04628	118641	136
7	1.52458	1.84389	1.66738	0.564	0.861	0.64792	high	0.00877642	0.053466	86179	136
8	1.84389	2.146	1.94834	0.564	0.845	0.635783	high	0.00783292	0.046506	96253	136
9	2.146	2.38621	2.26473	0.564333	0.88	0.631747	high	0.0084806	0.053898	122231	136
10	2.38621	2.72035	2.55687	0.565	0.8484	0.634563	high	0.00776255	0.046552	85580	136
11	2.72035	3.14546	2.90833	0.565	0.815	0.621577	high	0.0104662	0.059896	100880	136
12	3.14546	3.53052	3.28857	0.566	0.769	0.625024	high	0.00867105	0.052989	98757	136
13	3.53052	4.2219	3.79602	0.564	0.812	0.626471	high	0.00821281	0.050063	99274	136
14	4.2219	5.51193	4.77177	0.5645	0.837	0.643157	high	0.0111463	0.066127	88721	136
15	5.51193	13.0577	7.10761	0.566	0.848	0.625313	high	0.0107508	0.066847	96287	136
16	0	0.108464	0.00617618	0.223	0.488	0.418037	low	-0.0112571	-0.04501	141710	136
17	0.108464	0.325393	0.18022	0.244	0.488	0.426902	low	-0.0052109	-0.021311	139603	136
18	0.326442	0.623033	0.446221	0.189	0.488	0.430758	low	0.00836039	0.035703	118020	136
19	0.650785	0.938201	0.766111	0.228	0.488	0.425226	low	0.0134425	0.0555	134186	136
20	0.938201	1.19696	1.08328	0.281	0.487	0.431165	low	0.00302462	0.013197	125690	136
21	1.19696	1.41458	1.31866	0.217	0.487	0.428799	low	0.0116396	0.045364	112763	136
22	1.41458	1.64185	1.55855	0.278	0.488	0.422662	low	0.0206475	0.086668	117942	136
23	1.64185	1.95865	1.80938	0.241	0.486	0.434644	low	0.0107136	0.048245	124756	136
24	1.95865	2.22823	2.11283	0.296	0.4875	0.430991	low	0.0106093	0.045788	124391	136
25	2.22823	2.63058	2.42737	0.222	0.487	0.432217	low	0.0151955	0.069041	129383	136
26	2.63058	3.04915	2.86263	0.2575	0.487	0.421777	low	0.0155992	0.06564	114825	136
27	3.11516	3.51825	3.28786	0.227	0.4875	0.422098	low	0.0168645	0.073061	118642	136
28	3.51825	3.98735	3.71118	0.215	0.487	0.416509	low	0.0186001	0.081144	97128	136
29	3.98735	5.20628	4.45517	0.235	0.488	0.426921	low	0.0201196	0.094782	126618	136
30	5.20628	10.2029	6.6734	0.254	0.486	0.42115	low	0.016464	0.075682	118970	136
31	0	0.117275	0.0311648	0.489	0.563167	0.523474	medium	0.00622049	0.027702	106070	136
32	0.117275	0.415355	0.257826	0.488	0.56375	0.524107	medium	0.00694188	0.033903	129295	136
33	0.415355	0.70365	0.570808	0.488	0.564	0.529047	medium	0.00688203	0.030561	122513	136
34	0.70365	1.03839	0.880043	0.488	0.5635	0.525216	medium	0.011444	0.056384	123301	136
35	1.03839	1.30577	1.18909	0.4885	0.563	0.529081	medium	0.00979821	0.046396	147859	136
36	1.30577	1.52297	1.41515	0.488	0.564	0.526708	medium	0.00948311	0.044904	138096	136
37	1.52297	1.73543	1.60144	0.488	0.564	0.527808	medium	0.0104754	0.055625	149952	136
38	1.73543	1.95865	1.85465	0.488	0.564	0.525446	medium	0.00915628	0.046857	127744	136
39	1.95865	2.3455	2.15954	0.489	0.564	0.525018	medium	0.0124894	0.063505	144011	136
40	2.3455	2.63058	2.45891	0.489	0.564	0.524428	medium	0.00983757	0.048912	141023	136
41	2.63058	3.11516	2.86543	0.488	0.563	0.523821	medium	0.00981543	0.048805	127492	136
42	3.11516	3.46129	3.25797	0.488727	0.563333	0.524525	medium	0.0119094	0.06404	130245	136
43	3.46129	4.2219	3.76222	0.48875	0.564	0.527004	medium	0.0122054	0.064303	134716	136
44	4.2219	5.7486	4.82897	0.488	0.562	0.524325	medium	0.0113858	0.059309	141732	136
45	5.7486	14.7987	7.63721	0.488	0.564	0.526091	medium	0.0142813	0.073425	127839	136
	min: minimum recombination rate or Fop estimates in this bin
	max: maximum recombination rate or Fop estimates in this bin
	mean: average recombination rate or Fop estimates in this bin
	category: Fop level category for this bin
	Ka+: estimated adaptive nonsynonymous substitution rate in this bin
	ωA: estimated adaptive nonsynonymous substitution rate relative to the neutral substitution rate in this bin
	L: number of nonsynonymous sites in this bin
	n: number of genes in this bin

## Sheet: Table S4
	Table S4 A								Table S4 B								Table S4 C
	Figure 2 A and Supplementary Figure 6 A datapoints								Figure 2 B and Supplementary Figure 6 B datapoints								Figure 2 C and Supplementary Figure 6 C datapoints
	Gene Density								Gene Density								Gene Density			Fop
	min	max	mean	Ka+	ωA	L	n		min	max	mean	Ka+	ωA	L	n		min	max	mean	min	max	mean	category	Ka+	ωA	L	n
1	0.00285	0.04969	0.0328735	0.0204769	0.111138	85542	136	1	0.00285	0.05176	0.0339647	0.0205322	0.111769	86800	137	1	0.03536	0.11371	0.080589	0.566	0.824	0.625199	high	0.0153569	0.09357	85702	136
2	0.04969	0.07417	0.0623627	0.0235301	0.12238	87965	136	2	0.05181	0.07552	0.0643361	0.0232567	0.117607	89365	137	2	0.11487	0.15099	0.13314	0.566	0.83	0.631635	high	0.00881006	0.05097	89109	136
3	0.07426	0.09182	0.0831378	0.0218638	0.116801	96170	136	3	0.07552	0.09482	0.0855355	0.0189979	0.101918	96742	137	3	0.15129	0.17639	0.164164	0.564	0.839	0.632805	high	0.00711567	0.042351	95900	136
4	0.09185	0.10904	0.100823	0.0186728	0.090458	98909	136	4	0.09482	0.11414	0.10406	0.0189179	0.092144	106087	137	4	0.17639	0.19777	0.187537	0.5645	0.813	0.641843	high	0.00760943	0.046037	93115	136
5	0.10958	0.1233	0.117295	0.0196714	0.100019	104147	136	5	0.11432	0.1278	0.12048	0.0194204	0.094071	96335	137	5	0.19819	0.21587	0.206832	0.565	0.861	0.641901	high	0.00764422	0.047128	102633	136
6	0.12354	0.1375	0.130565	0.016996	0.089943	109944	136	6	0.1278	0.14115	0.134384	0.0160443	0.086579	112392	137	6	0.21588	0.23894	0.227371	0.564167	0.783	0.635818	high	0.00837326	0.047977	96532	136
7	0.13768	0.14849	0.143031	0.0125714	0.060696	103410	136	7	0.14115	0.15263	0.146519	0.0150954	0.072502	107012	137	7	0.2392	0.26094	0.250638	0.564	0.88	0.634739	high	0.00848482	0.047669	107142	136
8	0.14854	0.16067	0.154713	0.0181611	0.087572	110727	136	8	0.15263	0.16355	0.159043	0.0164226	0.08206	100312	137	8	0.26098	0.28355	0.272866	0.565	0.822	0.629213	high	0.00841101	0.046001	95561	136
9	0.16089	0.16636	0.163882	0.0164447	0.084696	103206	136	9	0.16355	0.17053	0.16662	0.0128802	0.066048	109120	137	9	0.28381	0.30618	0.294991	0.5645	0.8262	0.632663	high	0.00871018	0.049812	86353	136
10	0.16636	0.17488	0.170757	0.0141796	0.074013	109755	136	10	0.17057	0.17915	0.175403	0.0147554	0.074572	109600	137	10	0.30618	0.33765	0.321448	0.565	0.845	0.634757	high	0.00881082	0.049897	104407	136
11	0.17488	0.18249	0.17885	0.0129665	0.063936	113142	136	11	0.17915	0.18641	0.183109	0.0110772	0.053971	118908	137	11	0.3382	0.37657	0.356515	0.565	0.811	0.627713	high	0.0058537	0.03404	112536	136
12	0.18262	0.18927	0.185799	0.0129201	0.062967	111166	136	12	0.18658	0.19376	0.19015	0.0124461	0.061021	98219	137	12	0.37668	0.42102	0.398586	0.564333	0.812	0.626136	high	0.00602995	0.033424	127057	136
13	0.18929	0.19651	0.192661	0.0109772	0.054081	108881	136	13	0.19379	0.20158	0.197865	0.0128234	0.061247	141508	137	13	0.42108	0.47542	0.446827	0.565	0.8484	0.626374	high	0.0085232	0.045675	88225	136
14	0.19654	0.20333	0.20001	0.0136237	0.064851	141380	136	14	0.20166	0.2075	0.204624	0.00999939	0.045768	121301	137	14	0.47553	0.55178	0.510758	0.564	0.841	0.630055	high	0.00715714	0.042792	98980	136
15	0.20338	0.20942	0.206119	0.0103895	0.050612	111151	136	15	0.2075	0.21508	0.211491	0.0116511	0.062068	119677	137	15	0.55178	0.95384	0.646593	0.565	0.828	0.631442	high	0.00652582	0.037864	118240	136
16	0.20943	0.21647	0.213091	0.0126039	0.065341	116592	136	16	0.2151	0.22332	0.219232	0.0119783	0.05992	116161	137	16	0.01327	0.07339	0.0470457	0.223	0.486	0.396359	low	0.0251305	0.115283	85905	136
17	0.21666	0.22481	0.220655	0.0144035	0.070741	120126	136	17	0.22338	0.2317	0.227681	0.0133343	0.066489	122021	137	17	0.07356	0.11249	0.0942008	0.228	0.488	0.416705	low	0.0236485	0.101909	96948	136
18	0.22481	0.23238	0.228664	0.0127261	0.065456	117691	136	18	0.23178	0.23967	0.23547	0.00910349	0.043034	109241	137	18	0.11268	0.14622	0.130501	0.237	0.488	0.42243	low	0.0179376	0.07994	110169	136
19	0.23246	0.24033	0.236272	0.00865078	0.041042	116881	136	19	0.23979	0.24832	0.243872	0.0119936	0.058696	124573	137	19	0.14656	0.17459	0.162177	0.252	0.486	0.426186	low	0.0208735	0.08799	112973	136
20	0.24045	0.24832	0.24427	0.0126507	0.061426	122249	136	20	0.24834	0.25629	0.252646	0.0125572	0.061146	129144	137	20	0.17469	0.19668	0.185714	0.235	0.486	0.428067	low	0.0128002	0.055129	114232	136
21	0.24834	0.25573	0.252295	0.012794	0.062231	124576	136	21	0.25629	0.26482	0.260769	0.00746563	0.037274	118245	137	21	0.19668	0.21588	0.2053	0.248	0.488	0.418673	low	0.0160044	0.069889	136363	136
22	0.25586	0.26461	0.259778	0.00907792	0.045951	120192	136	22	0.26485	0.27297	0.269149	0.00939962	0.045905	114783	137	22	0.21605	0.24076	0.228751	0.284	0.488	0.436121	low	0.0100229	0.043259	128947	136
23	0.26468	0.27212	0.268025	0.00643023	0.030336	103251	136	23	0.27306	0.28102	0.27689	0.00825936	0.039578	128536	137	23	0.24076	0.26693	0.25367	0.253	0.487	0.432797	low	0.00891511	0.038976	133825	136
24	0.27212	0.27947	0.275451	0.00755479	0.036411	137028	136	24	0.28102	0.28849	0.28479	0.0135398	0.063842	108256	137	24	0.26753	0.29323	0.279538	0.263	0.488	0.430939	low	0.00742628	0.030251	127736	136
25	0.2798	0.28648	0.283121	0.0142154	0.068485	108281	136	25	0.28849	0.2985	0.293809	0.0149934	0.073321	109639	137	25	0.29343	0.3248	0.308096	0.271667	0.488	0.428589	low	0.0199685	0.085879	108060	136
26	0.28649	0.29616	0.291132	0.0132738	0.062442	111667	136	26	0.29887	0.30772	0.303191	0.0138575	0.065216	108391	137	26	0.32556	0.35891	0.340678	0.241	0.488	0.433389	low	0.00999092	0.042871	135018	136
27	0.29617	0.30503	0.300363	0.0158814	0.078056	112003	136	27	0.30773	0.31817	0.312507	0.01039	0.051068	118922	137	27	0.35967	0.40314	0.381642	0.215	0.488	0.43324	low	0.0195722	0.08104	118333	136
28	0.30511	0.31362	0.308997	0.00925911	0.044574	109989	136	28	0.31829	0.32945	0.323699	0.0114943	0.055129	123481	137	28	0.40314	0.44659	0.425049	0.276	0.487	0.430219	low	0.00614444	0.025356	138338	136
29	0.31374	0.32552	0.319322	0.012915	0.063555	119580	136	29	0.32945	0.34106	0.335197	0.0087463	0.044446	130096	137	29	0.44825	0.52005	0.479613	0.2575	0.487	0.433021	low	0.0103439	0.044415	149177	136
30	0.32556	0.33509	0.330289	0.00922125	0.044145	130703	136	30	0.34106	0.35331	0.347385	0.0117479	0.057274	117303	137	30	0.52005	1	0.638408	0.189	0.4875	0.427189	low	0.00327743	0.013881	148451	136
31	0.33509	0.34702	0.341319	0.00788595	0.041286	123524	136	31	0.3538	0.36619	0.359401	0.00932094	0.043437	119932	137	31	0.02218	0.11016	0.0723993	0.489	0.562	0.522802	med	0.013863	0.082462	110201	136
32	0.34723	0.35785	0.353237	0.0131838	0.061908	119488	136	32	0.36633	0.37897	0.372796	0.0107499	0.05397	147173	137	32	0.11068	0.15368	0.133579	0.488	0.564	0.526655	med	0.0168606	0.088333	118251	136
33	0.358	0.37266	0.365778	0.00732095	0.035991	123534	136	33	0.37911	0.39473	0.386825	0.00828178	0.039201	125379	137	33	0.15548	0.17772	0.166707	0.488	0.564	0.524399	med	0.015114	0.079118	116342	136
34	0.37269	0.38594	0.378632	0.0141544	0.06906	134408	136	34	0.39476	0.40837	0.401883	0.0107717	0.053359	132510	137	34	0.17772	0.19907	0.187344	0.488	0.564	0.526329	med	0.0124445	0.061066	122387	136
35	0.38594	0.4	0.392793	0.00857837	0.041033	138827	136	35	0.40846	0.42456	0.417061	0.00800334	0.036698	144173	137	35	0.19908	0.22093	0.210603	0.488	0.563	0.528292	med	0.0119044	0.056871	135444	136
36	0.40012	0.41377	0.406492	0.0114422	0.053173	134434	136	36	0.42457	0.4396	0.431391	0.00725115	0.032767	136369	137	36	0.22097	0.24431	0.233107	0.489	0.564	0.524799	med	0.0116757	0.057978	130030	136
37	0.41377	0.42749	0.421722	0.00757027	0.034976	143037	136	37	0.43967	0.45954	0.448812	0.00992457	0.046474	130364	137	37	0.24453	0.26745	0.255772	0.489	0.564	0.526337	med	0.00970047	0.047639	126481	136
38	0.42749	0.44219	0.435245	0.00675753	0.030913	127838	136	38	0.45959	0.47756	0.469271	0.010818	0.054509	126020	137	38	0.26762	0.2892	0.277976	0.488	0.564	0.52939	med	0.00995091	0.049167	132443	136
39	0.44292	0.4625	0.452627	0.0118178	0.053989	120806	136	39	0.47768	0.50535	0.490658	0.00595322	0.027772	146537	137	39	0.28928	0.31811	0.303585	0.488	0.561	0.521731	med	0.0114216	0.053632	132210	136
40	0.4625	0.47935	0.47173	0.0104257	0.053215	130637	136	40	0.50548	0.53873	0.521377	0.00788371	0.038568	130295	137	40	0.31845	0.35139	0.334743	0.488	0.564	0.523683	med	0.00937163	0.04824	126922	136
41	0.47935	0.5059	0.492917	0.00653144	0.030929	137661	136	41	0.53873	0.57656	0.557546	0.0115806	0.060133	125315	137	41	0.35139	0.38349	0.366653	0.488	0.564	0.526664	med	0.0110095	0.052896	147867	136
42	0.50611	0.5379	0.521899	0.00935199	0.044834	130204	136	42	0.57678	0.65495	0.611604	0.00913382	0.045049	146622	137	42	0.38366	0.42472	0.4037	0.4885	0.563	0.528984	med	0.00792148	0.037171	157238	136
43	0.53831	0.57583	0.556499	0.0118553	0.062405	124420	136									43	0.425	0.47077	0.44636	0.488	0.564	0.525001	med	0.00860792	0.039899	144981	136
44	0.57583	0.64668	0.6059	0.00906374	0.044284	145330	136									44	0.47109	0.55322	0.506885	0.488	0.564	0.52486	med	0.00923518	0.046033	151309	136
45	0.64668	0.84257	0.704301	0.00804739	0.04145	132732	136									45	0.55416	1	0.639306	0.489	0.563375	0.526209	med	0.0108903	0.055619	147680	136
	min: minimum gene density estimate in this bin								min: minimum gene density estimate in this bin								min: minimum gene density or Fop estimates in this bin
	max: maximum gene density estimate in this bin								max: maximum gene density estimate in this bin								max: maximum gene density or Fop estimates in this bin
	mean: average gene density estimate in this bin								mean: average gene density estimate in this bin								mean: average gene density or Fop estimates in this bin
	Ka+: estimated adaptive nonsynonymous substitution rate in this bin								Ka+: estimated adaptive nonsynonymous substitution rate in this bin								category: Fop level category for this bin
	ωA: estimated adaptive nonsynonymous substitution rate relative to the neutral substitution rate in this bin								ωA: estimated adaptive nonsynonymous substitution rate relative to the neutral substitution rate in this bin								Ka+: estimated adaptive nonsynonymous substitution rate in this bin
	L: number of nonsynonymous sites in this bin								L: number of nonsynonymous sites in this bin								ωA: estimated adaptive nonsynonymous substitution rate relative to the neutral substitution rate in this bin
	n: number of genes in this bin								n: number of genes in this bin								L: number of nonsynonymous sites in this bin
																	n: number of genes in this bin

## Sheet: Tables S5
	Table S5 A										Table S5 B									Table S5 C																		Table S5 D
	Figure 3 A & Supplementary Figure 8 datapoints										Figure 3 B datapoints									Figure 3 C-D & Supplementary Figure 7 datapoints																		Figure 3 E datapoints
	K4,1										K4,1									K4,1			Fop				cM/Mb											K4,1			Gene Density
	min	max	mean	Ka+	K4,2	K4,3	Residuals (K4,3)	L	n		min	max	mean	Ka+	K4,2	K4,3	L	n		min	max	mean	min	max	mean	category	min	max	mean	category	Ka+	K4,2	K4,3	L	n			min	max	mean	min	max	mean	category	Ka+	L	n
1	0	0.0188679	0.00367597	0.00793874	0.0939415	0.101702	0.116603	32386	136	1	0	0.0497925	0.0355756	0.00615662	0.0862203	0.0939879	79882	137	1	0.201923	0.576923	0.241052	0.565	0.734333	0.608689	high	2.72035	13.0577	4.33064	high	0.014916	0.180026	0.17959	86441	136		1	0	0.0731707	0.039737	0.33853	0.79162	0.48732	high	0.00616848	65781	136
2	0.0188679	0.0497925	0.0383412	0.00634095	0.0865415	0.0938967	0.112286	79504	136	2	0.0497925	0.0664207	0.059478	0.00865694	0.109549	0.109852	81328	137	2	0.162162	0.201681	0.181131	0.564	0.786	0.617596	high	2.72035	10.2029	4.35215	high	0.0127598	0.166607	0.174529	103788	136		2	0.0731707	0.102345	0.0889458	0.33853	0.75277	0.477493	high	0.00565046	94558	136
3	0.0497925	0.0657895	0.0592765	0.00790091	0.103589	0.106058	0.120161	84217	136	3	0.0664207	0.078534	0.0729347	0.0071653	0.111641	0.122906	82014	137	3	0.129032	0.161677	0.144707	0.5645	0.774	0.621649	high	2.72035	13.0577	4.51462	high	0.00884375	0.147753	0.151533	117539	136		3	0.102345	0.122642	0.113149	0.33633	0.92905	0.461002	high	0.00793311	121213	136
4	0.0657895	0.0765306	0.071443	0.00692438	0.109516	0.123471	0.133972	79524	136	4	0.078534	0.0875912	0.0836685	0.00795819	0.124322	0.128257	91887	137	4	0.0891089	0.128571	0.109227	0.56525	0.822	0.637698	high	2.72035	8.46021	4.31194	high	0.00598827	0.134783	0.135889	101547	136		4	0.122642	0.135542	0.129116	0.33729	0.98183	0.467872	high	0.00814617	133604	136
5	0.0765306	0.0860215	0.0821141	0.00842823	0.120865	0.125478	0.135487	89529	136	5	0.0875912	0.0973451	0.0934524	0.006797	0.12718	0.124155	107366	137	5	0	0.0887574	0.0604886	0.565	0.8484	0.656324	high	2.72035	9.49928	4.33734	high	0.0050291	0.098377	0.10519	74551	136		5	0.135542	0.147727	0.141163	0.33695	0.93233	0.465654	high	0.00780127	163380	136
6	0.0860215	0.0952381	0.0912874	0.00674412	0.135292	0.126214	0.135792	96498	136	6	0.0973451	0.105882	0.102172	0.00778027	0.134979	0.143298	106128	137	6	0.222222	0.391304	0.266591	0.565	0.773	0.618502	high	0	1.31529	0.481272	low	-0.00537056	0.200548	0.208441	77712	136		6	0.147727	0.161241	0.153736	0.33632	0.79162	0.459992	high	0.00740057	144800	136
7	0.0952381	0.103152	0.0995804	0.00667457	0.123852	0.132018	0.14476	108989	136	7	0.105882	0.113586	0.110279	0.00824302	0.145888	0.147335	111427	137	7	0.183099	0.221709	0.200822	0.565	0.781	0.623869	high	0	1.31529	0.546682	low	0.00571634	0.185215	0.187616	114160	136		7	0.161241	0.172662	0.166284	0.33687	1	0.468545	high	0.00856366	177734	136
8	0.103152	0.110795	0.107633	0.00928054	0.148786	0.148083	0.157369	105851	136	8	0.113586	0.119205	0.116895	0.00851132	0.154844	0.143307	129131	137	8	0.146233	0.182186	0.163516	0.5645	0.829	0.629694	high	0	1.31529	0.561737	low	0.00440653	0.165244	0.169919	121791	136		8	0.172662	0.184679	0.177687	0.33945	0.95384	0.455212	high	0.0106536	157461	136
9	0.110795	0.117188	0.114736	0.00800627	0.154321	0.148442	0.158676	126389	136	9	0.119205	0.124711	0.122665	0.00935778	0.145652	0.157727	114365	137	9	0.102273	0.146218	0.127383	0.565	0.83	0.630227	high	0	1.31529	0.633945	low	0.00338342	0.1472	0.147496	122922	136		9	0.184679	0.196364	0.190055	0.33611	1	0.471803	high	0.00997275	144813	136
10	0.117188	0.122905	0.12058	0.00876531	0.143061	0.1489	0.153276	125511	136	10	0.124711	0.130693	0.127851	0.00627308	0.14504	0.153934	145785	137	10	0	0.101695	0.0691992	0.564167	0.841	0.664148	high	0	1.31529	0.653642	low	0.00524528	0.113251	0.121634	71165	136		10	0.196364	0.209716	0.202022	0.33632	0.99714	0.464375	high	0.00819755	155911	136
11	0.122905	0.12766	0.125775	0.00702846	0.140446	0.150107	0.153335	136207	136	11	0.130693	0.135029	0.133188	0.00909363	0.15852	0.166023	123666	137	11	0.202703	0.424779	0.236731	0.564	0.779	0.618275	high	1.31529	2.72035	1.96582	medium	0.00901323	0.186464	0.194187	91888	136		11	0.209716	0.220812	0.214329	0.33729	0.98674	0.454251	high	0.00753431	148313	136
12	0.12766	0.132911	0.130852	0.00838288	0.154551	0.168239	0.174302	121715	136	12	0.135029	0.139535	0.137425	0.00961917	0.156501	0.161465	125264	137	12	0.157895	0.202703	0.177658	0.566	0.83	0.62267	high	1.31529	2.72035	1.94641	medium	0.0088109	0.164337	0.170061	119959	136		12	0.220812	0.238462	0.228694	0.34071	0.92905	0.472164	high	0.00310306	145756	136
13	0.132911	0.136778	0.13508	0.00905864	0.15528	0.158822	0.164991	127638	136	13	0.139535	0.144338	0.1425	0.00898488	0.156643	0.157714	157945	137	13	0.126551	0.157895	0.140138	0.564	0.861	0.623969	high	1.31529	2.72035	1.94579	medium	0.00739796	0.154573	0.157734	113884	136		13	0.238462	0.257396	0.246579	0.33854	0.97664	0.462585	high	0.00891301	127347	136
14	0.136778	0.141892	0.139783	0.00977533	0.160732	0.164163	0.166788	135728	136	14	0.144338	0.148193	0.146467	0.00883263	0.170241	0.168096	134481	137	14	0.0873786	0.126506	0.109723	0.565	0.811	0.642827	high	1.31529	2.72035	1.98483	medium	0.00613695	0.125706	0.127326	114200	136		14	0.257396	0.289157	0.271792	0.3376	0.84257	0.451622	high	0.00881729	111604	136
15	0.141892	0.146018	0.144104	0.00671599	0.163707	0.161687	0.167305	161433	136	15	0.148193	0.152542	0.150858	0.00769201	0.16781	0.166297	123418	137	15	0	0.0872727	0.0554218	0.565	0.88	0.666539	high	1.31529	2.72035	2.00276	medium	0.00745742	0.104294	0.111012	70240	136		15	0.289157	0.555556	0.333641	0.33687	0.98662	0.466386	high	0.00349434	81902	136
16	0.146018	0.149742	0.148197	0.00979565	0.168908	0.167406	0.171089	116755	136	16	0.152542	0.157317	0.155559	0.00897752	0.170973	0.174871	138256	137	16	0.258065	0.5	0.298262	0.248	0.487	0.41151	low	2.69981	8.89406	4.06638	high	0.0257354	0.226581	0.227965	86858	136		16	0.555556	0.055	0.0226977	0.00991	0.20928	0.127892	low	0.00777215	58667	136
17	0.149742	0.153846	0.152145	0.00912225	0.166444	0.16737	0.168035	119545	136	17	0.157317	0.161926	0.160269	0.0109487	0.170594	0.168176	132783	137	17	0.216867	0.257919	0.235124	0.263	0.4875	0.414593	low	2.63058	8.89406	4.13321	high	0.0153027	0.212565	0.207637	117442	136		17	0.055	0.0825688	0.0697802	0.00921	0.20915	0.134404	low	0.00902187	82417	136
18	0.153846	0.157549	0.156399	0.0105666	0.17154	0.177304	0.177156	127493	136	18	0.161926	0.166227	0.16445	0.0119813	0.176527	0.177052	142653	137	18	0.178571	0.216216	0.197609	0.254	0.487	0.428182	low	2.61154	10.2029	4.19774	high	0.0139142	0.201487	0.202537	153830	136		18	0.0825688	0.108434	0.0966949	0.00464	0.20804	0.144409	low	0.00998543	119099	136
19	0.157549	0.162651	0.160965	0.0100231	0.173479	0.166491	0.1664	151334	136	19	0.166227	0.170978	0.16896	0.0110451	0.181147	0.18322	150175	137	19	0.138462	0.178218	0.160042	0.215	0.486333	0.427753	low	2.63058	10.2029	4.38456	high	0.0150775	0.18906	0.1849	126922	136		19	0.108434	0.124711	0.116707	0.01048	0.21013	0.137066	low	0.00993172	112593	136
20	0.162651	0.166297	0.165131	0.00987716	0.17685	0.17851	0.17595	127571	136	20	0.170978	0.174497	0.172973	0.01484	0.188551	0.183231	133727	137	20	0	0.138462	0.0992442	0.227	0.488	0.42794	low	2.63058	8.13481	4.20364	high	0.014379	0.139538	0.144332	95299	136		20	0.124711	0.139286	0.130644	0.01047	0.20943	0.146095	low	0.00694305	124583	136
21	0.166297	0.170984	0.169305	0.0129192	0.179666	0.181863	0.177511	157978	136	21	0.174497	0.177898	0.176722	0.0113005	0.177389	0.188713	131038	137	21	0.253521	0.463918	0.287375	0.228	0.488	0.420383	low	0	1.19696	0.420414	low	-0.0084855	0.231144	0.231144	99241	136		21	0.139286	0.15222	0.145623	0.01914	0.20983	0.146972	low	0.0115956	116202	136
22	0.170984	0.174684	0.173271	0.0146304	0.189173	0.185488	0.182437	131782	136	22	0.177898	0.182589	0.180674	0.0140328	0.182615	0.19029	142262	137	22	0.218623	0.253521	0.234036	0.223	0.488	0.4278	low	0	1.19696	0.467618	low	-0.00037401	0.218694	0.224935	145460	136		22	0.15222	0.166227	0.158924	0.01436	0.20963	0.144564	low	0.01369	119316	136
23	0.174684	0.178125	0.176895	0.0107629	0.178033	0.188846	0.187152	131694	136	23	0.182589	0.186833	0.184978	0.0119615	0.187282	0.188248	168671	137	23	0.190244	0.218319	0.203421	0.252	0.488	0.426552	low	0	1.19311	0.518066	low	-0.00602811	0.210686	0.215169	163024	136		23	0.166227	0.178042	0.171271	0.01914	0.20942	0.147164	low	0.0139303	116720	136
24	0.178125	0.182589	0.18075	0.0144288	0.180235	0.18787	0.184451	144066	136	24	0.186833	0.190909	0.189396	0.00899841	0.192163	0.187202	130293	137	24	0.152542	0.189873	0.172691	0.251	0.488	0.425278	low	0	1.19696	0.451195	low	0.007703	0.196519	0.206066	150787	136		24	0.178042	0.189655	0.183142	0.0053	0.20741	0.139801	low	0.0208382	116949	136
25	0.182589	0.186408	0.184844	0.0115598	0.186571	0.185295	0.182617	167550	136	25	0.190909	0.194514	0.193235	0.0100822	0.188897	0.194461	135024	137	25	0	0.151194	0.119764	0.189	0.487	0.431385	low	0	1.17684	0.583114	low	0.00877565	0.166743	0.165992	100002	136		25	0.189655	0.201681	0.194428	0.01335	0.20832	0.146911	low	0.0110454	117756	136
26	0.186408	0.190608	0.188974	0.00968666	0.192329	0.190257	0.183332	125446	136	26	0.194514	0.199336	0.1974	0.00764472	0.187197	0.198265	141001	137	26	0.26087	0.666667	0.304838	0.272	0.488	0.416539	low	1.19696	2.60314	1.75479	medium	0.0247687	0.231566	0.236049	87211	136		26	0.201681	0.216216	0.208134	0.01783	0.20807	0.14292	low	0.0158647	124688	136
27	0.190608	0.194085	0.192625	0.0131966	0.187482	0.19476	0.191448	131833	136	27	0.199336	0.203008	0.20158	0.0120852	0.194409	0.192019	126360	137	27	0.21673	0.260479	0.236773	0.289	0.487	0.429556	low	1.19696	2.61154	1.8504	medium	0.0119235	0.211271	0.219439	142448	136		27	0.216216	0.233083	0.223433	0.02242	0.20923	0.144292	low	0.0176546	129358	136
28	0.194085	0.198079	0.196386	0.00748546	0.18829	0.197477	0.191509	133883	136	28	0.203008	0.207692	0.206035	0.0139699	0.197177	0.198063	143126	137	28	0.186047	0.21673	0.201674	0.217	0.485667	0.432828	low	1.19696	2.61154	1.80183	medium	0.0172509	0.203109	0.207951	141390	136		28	0.233083	0.255319	0.241541	0.02423	0.2099	0.144768	low	0.0243535	106503	136
29	0.198079	0.202318	0.200592	0.00722741	0.195212	0.194763	0.188162	139914	136	29	0.207692	0.212164	0.210506	0.0138678	0.200135	0.199344	142560	137	29	0.148936	0.185393	0.168758	0.252	0.487	0.431854	low	1.19696	2.61154	1.85111	medium	0.0133202	0.189398	0.187791	146026	136		29	0.255319	0.289604	0.270054	0.00285	0.20928	0.136361	low	0.0188597	96331	136
30	0.202318	0.206612	0.204942	0.0138391	0.194286	0.198328	0.192607	137136	136	30	0.212164	0.216942	0.214979	0.00854679	0.20165	0.196509	130633	137	30	0	0.146853	0.109732	0.222	0.488	0.439128	low	1.24607	2.61154	1.93492	medium	0.00799603	0.161354	0.156135	91613	136		30	0.289604	0.6	0.337441	0.01327	0.20963	0.143392	low	0.0211381	61682	136
31	0.206612	0.210454	0.209122	0.0145641	0.202021	0.197924	0.19063	139427	136	31	0.216942	0.222749	0.220061	0.00845404	0.202055	0.210039	151308	137	31	0.22314	0.439655	0.258209	0.489	0.564	0.522501	medium	2.63058	13.0577	4.45208	high	0.021847	0.215118	0.210028	115163	136		31	0.6	0.0701754	0.0372586	0.2111	0.33552	0.264929	med	0.00643071	72616	136
32	0.210454	0.215116	0.213211	0.00759594	0.2	0.197064	0.191425	136784	136	32	0.222749	0.227528	0.225471	0.00904996	0.207783	0.208927	119984	137	32	0.184358	0.222973	0.204029	0.488	0.564	0.524996	medium	2.63058	9.49928	4.69577	high	0.0109496	0.184285	0.184841	133249	136		32	0.0701754	0.0973451	0.0843284	0.21096	0.33566	0.263868	med	0.00809406	88197	136
33	0.215116	0.219653	0.217869	0.00977019	0.204236	0.211926	0.205	142820	136	33	0.227528	0.232919	0.230951	0.00844236	0.215752	0.207366	146571	137	33	0.15	0.184211	0.168613	0.488	0.563333	0.524566	medium	2.63058	10.2029	4.35326	high	0.0111259	0.168955	0.16528	146310	136		33	0.0973451	0.119159	0.109482	0.21063	0.33513	0.26786	med	0.00699119	111762	136
34	0.219653	0.22467	0.222799	0.00747086	0.201841	0.205367	0.197207	130034	136	34	0.232919	0.23913	0.236903	0.00918458	0.208035	0.215201	125871	137	34	0.117264	0.15	0.135785	0.488	0.564	0.525888	medium	2.63058	13.0577	4.35506	high	0.00926138	0.156936	0.163729	159082	136		34	0.119159	0.136	0.128678	0.21043	0.3339	0.272722	med	0.00949818	125287	136
35	0.22467	0.230479	0.228069	0.01714	0.210341	0.2091	0.200655	145725	136	35	0.23913	0.245734	0.243246	0.0138829	0.206158	0.213141	114190	137	35	0	0.116883	0.0864952	0.488	0.563	0.527506	medium	2.63058	14.7987	4.4815	high	0.00697517	0.131824	0.129012	108279	136		35	0.136	0.148211	0.14217	0.21143	0.33492	0.262585	med	0.00889693	139330	136
36	0.230479	0.234834	0.233232	0.00419412	0.21152	0.21232	0.201826	126473	136	36	0.245734	0.253012	0.250283	0.00973288	0.216732	0.216732	107260	137	36	0.243243	0.504808	0.280313	0.488	0.562	0.523985	medium	0	1.30577	0.515969	low	0.00863586	0.218309	0.221538	100520	136		36	0.148211	0.160825	0.154023	0.21106	0.33555	0.272628	med	0.0115586	123712	136
37	0.234834	0.241463	0.239165	0.013618	0.206453	0.21341	0.203298	123338	136	37	0.253012	0.261411	0.258241	0.00817759	0.221366	0.211429	107450	137	37	0.20122	0.242647	0.220102	0.488333	0.563	0.525561	medium	0	1.30577	0.538137	low	0.00617251	0.210923	0.205289	137913	136		37	0.160825	0.172949	0.166592	0.2113	0.33509	0.267988	med	0.013274	130419	136
38	0.241463	0.24812	0.245474	0.0107763	0.212814	0.219252	0.210667	110497	136	38	0.261411	0.271845	0.268293	0.00578338	0.21082	0.212896	98359	137	38	0.165957	0.20122	0.185095	0.488	0.564	0.528896	medium	0	1.30577	0.663913	low	0.00976341	0.190018	0.196253	152471	136		38	0.172949	0.184211	0.177641	0.21188	0.33569	0.268876	med	0.011552	153166	136
39	0.24812	0.255738	0.252668	0.0110836	0.218571	0.215839	0.204282	115366	136	39	0.271845	0.286064	0.279392	0.0143887	0.21969	0.223443	112837	137	39	0.133333	0.165517	0.150729	0.489	0.5635	0.524745	medium	0	1.30577	0.616849	low	0.00926413	0.175834	0.174346	124169	136		39	0.184211	0.195652	0.18937	0.21066	0.33611	0.267597	med	0.00524893	140843	136
40	0.255738	0.263959	0.260741	0.00890091	0.215507	0.207025	0.197085	100725	136	40	0.286064	0.30411	0.294606	0.0160423	0.221103	0.215323	89578	137	40	0	0.132911	0.102368	0.488	0.56375	0.528121	medium	0	1.30577	0.544458	low	0.0092976	0.135331	0.14567	117278	136		40	0.195652	0.207692	0.201239	0.21163	0.33496	0.273062	med	0.0137232	140300	136
41	0.263959	0.275294	0.271233	0.00890494	0.213532	0.21881	0.208243	106787	136	41	0.30411	0.340909	0.321535	-0.000857878	0.225319	0.221821	75690	137	41	0.232044	0.576923	0.26544	0.488	0.564	0.522906	medium	1.30577	2.61154	1.8893	medium	0.00994346	0.20615	0.207518	110857	136		41	0.207692	0.219941	0.212847	0.21029	0.33522	0.271677	med	0.0123501	133769	136
42	0.275294	0.287671	0.282506	0.0165397	0.221187	0.22196	0.209859	103035	136	42	0.340909	0.6	0.384985	0.0180279	0.225715	0.246967	55324	137	42	0.192771	0.230769	0.21273	0.488	0.564	0.528556	medium	1.30577	2.60314	1.83833	medium	0.00886078	0.199555	0.19165	142960	136		42	0.219941	0.234834	0.22689	0.2113	0.33552	0.272072	med	0.00825872	130723	136
43	0.287671	0.306667	0.29715	0.0144333	0.21854	0.212936	0.202651	82788	136										43	0.162651	0.192661	0.177834	0.488	0.563	0.523884	medium	1.30577	2.61154	1.90834	medium	0.0115904	0.176943	0.178057	169171	136		43	0.234834	0.253333	0.242889	0.21082	0.33578	0.268052	med	0.00606499	111813	136
44	0.306667	0.341232	0.323775	-0.00601249	0.224887	0.222454	0.210453	75657	136										44	0.123288	0.162651	0.144202	0.488	0.564	0.526461	medium	1.31529	2.61154	1.94533	medium	0.00831528	0.155473	0.161686	168641	136		44	0.253333	0.283465	0.265261	0.21163	0.33501	0.275729	med	0.0104964	98045	136
45	0.341232	0.6	0.387502	0.0189577	0.225666	0.249037	0.233898	53879	136		min: minimum K4,1 estimate in this bin								45	0	0.122845	0.0922334	0.489	0.564	0.527823	medium	1.31529	2.61154	1.8793	medium	0.00737393	0.128418	0.135183	112267	136		45	0.283465	0.6	0.333174	0.21083	0.33555	0.270446	med	0.0130745	72008	136
											max: maximum K4,1 estimate in this bin
											mean: average K4,1 estimate in this bin
	min: minimum K4,1 estimate in this bin										Ka+: estimated adaptive nonsynonymous substitution rate in this bin									min: minimum K4,1, Fop or recombination rate estimates in this bin																		min: minimum gene density or K4,1 estimates in this bin
	max: maximum K4,1 estimate in this bin										K4,2: average K4,2 estimate in this bin									max: maximum K4,1, Fop or recombination rate estimates in this bin																		max: maximum gene density or K4,1 estimates in this bin
	mean: average K4,1 estimate in this bin										K4,3: average K4,3 estimate in this bin									mean: average K4,1, Fop or recombination rate estimates in this bin																		mean: average gene density or K4,1 estimates in this bin
	Ka+: estimated adaptive nonsynonymous substitution rate in this bin										L: number of nonsynonymous sites in this bin									category: Fop and recombination rate level category for this bin																		category: Fop level category for this bin
	K4,2: average K4,2 estimate in this bin										n: number of genes in this bin									Ka+: estimated adaptive nonsynonymous substitution rate in this bin																		Ka+: estimated adaptive nonsynonymous substitution rate in this bin
	K4,3: average K4,3 estimate in this bin																			K4,2: average K4,2 estimate in this bin																		L: number of nonsynonymous sites in this bin
	Residuals (K4,3): average K4,3 residuals in this bin after regressing out Fop and recombination rate estimates																			K4,3: average K4,3 estimate in this bin																		n: number of genes in this bin
	L: number of nonsynonymous sites in this bin																			L: number of nonsynonymous sites in this bin
	n: number of genes in this bin																			n: number of genes in this bin

## Sheet: Table S6
	Table S6
	List of excluded GO terms												List of genes excluded (250)
	ID	Name										FBgn0000229	FBgn0004435	FBgn0011204	FBgn0011672
	GO:0019731	antibacterial humoral response										FBgn0000287	FBgn0005655	FBgn0011206	FBgn0014018
	GO:0019730	antimicrobial humoral response										FBgn0000308	FBgn0010385	FBgn0011692	FBgn0014366
	GO:0002775	antimicrobial peptide production										FBgn0000320	FBgn0010388	FBgn0011706	FBgn0015765
	GO:0006952	defense response										FBgn0001941	FBgn0010435	FBgn0013563	FBgn0015790
	GO:0042742	defense response to bacterium										FBgn0002525	FBgn0011211	FBgn0013799	FBgn0015795
	GO:0050832	defense response to fungus										FBgn0002939	FBgn0011227	FBgn0014011	FBgn0016693
	GO:0050829	defense response to Gram-negative bacterium										FBgn0003502	FBgn0011241	FBgn0014848	FBgn0019972
	GO:0050830	defense response to Gram-positive bacterium										FBgn0004106	FBgn0012042	FBgn0014849	FBgn0020407
	GO:0051607	defense response to virus										FBgn0004363	FBgn0013750	FBgn0014851	FBgn0022787
	GO:0050983	deoxyhypusine biosynthetic process from spermidine										FBgn0004872	FBgn0013983	FBgn0015946	FBgn0022943
	GO:0016045	detection of bacterium										FBgn0005677	FBgn0014020	FBgn0016034	FBgn0024273
	GO:0006959	humoral immune response										FBgn0010602	FBgn0014865	FBgn0026630	FBgn0024432
	GO:0007485	imaginal disc-derived male genitalia development										FBgn0011232	FBgn0015584	FBgn0028377	FBgn0025574
	GO:0048803	imaginal disc-derived male genitalia morphogenesis										FBgn0011244	FBgn0021814	FBgn0029113	FBgn0026207
	GO:0006955	immune response										FBgn0011823	FBgn0022027	FBgn0029114	FBgn0027338
	GO:0002433	immune response-regulating cell surface receptor signaling pathway involved in phagocytosis										FBgn0014010	FBgn0026619	FBgn0035233	FBgn0027562
	GO:0045087	innate immune response										FBgn0014857	FBgn0027538	FBgn0035290	FBgn0028436
	GO:0030539	male genitalia development										FBgn0015924	FBgn0028988	FBgn0035434	FBgn0028734
	GO:0035323	male germline ring canal										FBgn0016675	FBgn0033260	FBgn0035461	FBgn0037462
	GO:0048133	male germ-line stem cell division										FBgn0019932	FBgn0033304	FBgn0035491	FBgn0037502
	GO:0008584	male gonad development										FBgn0024320	FBgn0033669	FBgn0035806	FBgn0037515
	GO:0007140	male meiosis										FBgn0024846	FBgn0033690	FBgn0035850	FBgn0037574
	GO:0035006	melanization defense response										FBgn0025697	FBgn0034068	FBgn0035854	FBgn0037723
	GO:0002385	mucosal immune response										FBgn0026319	FBgn0034092	FBgn0035876	FBgn0037751
	GO:2000019	negative regulation of male gonad development										FBgn0026760	FBgn0034199	FBgn0035975	FBgn0037926
	GO:0035009	negative regulation of melanization defense response										FBgn0028541	FBgn0034246	FBgn0035976	FBgn0038134
	GO:0045071	negative regulation of viral genome replication										FBgn0028542	FBgn0034314	FBgn0035977	FBgn0038438
	GO:0006909	phagocytosis										FBgn0028936	FBgn0034328	FBgn0036272	FBgn0038530
	GO:0090382	phagosome maturation										FBgn0029161	FBgn0034366	FBgn0036480	FBgn0038784
	GO:0006963	positive regulation of antibacterial peptide biosynthetic process										FBgn0031282	FBgn0034407	FBgn0036494	FBgn0038928
	GO:0006967	positive regulation of antifungal peptide biosynthetic process										FBgn0031547	FBgn0034538	FBgn0036666	FBgn0038973
	GO:0006964	positive regulation of biosynthetic process of antibacterial peptides active against Gram-negative bacteria										FBgn0031701	FBgn0034539	FBgn0036765	FBgn0039102
	GO:0006965	positive regulation of biosynthetic process of antibacterial peptides active against Gram-positive bacteria										FBgn0031728	FBgn0034638	FBgn0036978	FBgn0039257
	GO:2000020	positive regulation of male gonad development										FBgn0031934	FBgn0034937	FBgn0037019	FBgn0039494
	GO:0051533	positive regulation of NFAT protein import into nucleus										FBgn0031951	FBgn0035090	FBgn0037036	FBgn0039561
	GO:0007285	primary spermatocyte growth										FBgn0031970	FBgn0035091	FBgn0040298	FBgn0039702
	GO:0002805	regulation of antimicrobial peptide biosynthetic process										FBgn0032006	FBgn0040092	FBgn0040321	FBgn0039759
	GO:0002784	regulation of antimicrobial peptide production										FBgn0032104	FBgn0040093	FBgn0040323	FBgn0051217
	GO:0050688	regulation of defense response to virus										FBgn0032260	FBgn0040653	FBgn0041100	FBgn0051281
	GO:0050776	regulation of immune response										FBgn0032492	FBgn0041205	FBgn0043025	FBgn0086768
	GO:0045088	regulation of innate immune response										FBgn0032499	FBgn0041581	FBgn0043578	FBgn0250823
	GO:2000018	regulation of male gonad development										FBgn0032848	FBgn0041585	FBgn0052185	FBgn0260004
	GO:0035007	regulation of melanization defense response										FBgn0040510	FBgn0043575	FBgn0052268	FBgn0260935
	GO:0009617	response to bacterium										FBgn0041103	FBgn0050098	FBgn0052279	FBgn0260942
	GO:0035044	sperm aster formation										FBgn0045495	FBgn0086656	FBgn0052282	FBgn0260946
	GO:0007286	spermatid development										FBgn0051741	FBgn0250842	FBgn0052283	FBgn0261988
	GO:0048515	spermatid differentiation										FBgn0054003	FBgn0260775	FBgn0052383	FBgn0262167
	GO:0007290	spermatid nucleus elongation										FBgn0086347	FBgn0261397	FBgn0082598	FBgn0262468
	GO:0048137	spermatocyte division										FBgn0086657	FBgn0263510	FBgn0086916	FBgn0262473
	GO:0007283	spermatogenesis										FBgn0086907	FBgn0000575	FBgn0087040	FBgn0262603
	GO:0007284	spermatogonial cell division										FBgn0261239	FBgn0001099	FBgn0260960	FBgn0264491
	GO:0007288	sperm axoneme assembly										FBgn0261268	FBgn0001233	FBgn0261953
	GO:0035041	sperm chromatin decondensation										FBgn0261349	FBgn0002842	FBgn0262057
	GO:0046692	sperm competition										FBgn0261437	FBgn0003124	FBgn0000276
	GO:0007321	sperm displacement										FBgn0261560	FBgn0004429	FBgn0000277
	GO:0008295	spermidine biosynthetic process										FBgn0261787	FBgn0004430	FBgn0000278
	GO:0004766	spermidine synthase activity										FBgn0262743	FBgn0004431	FBgn0000492
	GO:0007291	sperm individualization										FBgn0000044	FBgn0004588	FBgn0000533
	GO:0006597	spermine biosynthetic process										FBgn0000157	FBgn0004589	FBgn0001112
	GO:0016768	spermine synthase activity										FBgn0000253	FBgn0004591	FBgn0002862
	GO:0030382	sperm mitochondrion organization										FBgn0000577	FBgn0004593	FBgn0003884
	GO:0030317	sperm motility										FBgn0000996	FBgn0004594	FBgn0004173
	GO:0046693	sperm storage										FBgn0002715	FBgn0010246	FBgn0010441
	GO:0019028	viral capsid										FBgn0003460	FBgn0010333	FBgn0011217
	GO:0070725	Yb body										FBgn0004240	FBgn0010381	FBgn0011224
